# Supplementary material for: Simultaneous Determination of Six Isoflavones from Puerariae Lobatae Radix by CPE-HPLC and Effect of Puerarin on Tyrosinase Activity
Source: Molecules. 2020 Jan 15;25(2):344. doi: 10.3390/molecules25020344 (PMC7024166; doi:10.3390/molecules25020344)
Supplement: Supplementary file 1 [file molecules-25-00344-s001.zip]

Archive with 1 entries (1 files):
- molecules-693344-supplementary.pdf
